# Supplementary material for: Epitope Mapping of Human Polyclonal Antibodies to the fHbp Antigen of a Neisseria Meningitidis Vaccine by Hydrogen-Deuterium Exchange Mass Spectrometry (HDX-MS)
Source: Mol Cell Proteomics. 2024 Feb 9;23(3):100734. doi: 10.1016/j.mcpro.2024.100734 (PMC10959699; doi:10.1016/j.mcpro.2024.100734)
Supplement: Supplementary tables S1 to S10 [file mmc2.xlsx]

## Sheet: HDX Summary Table (Table S1)
Data Set	fHbp	fHbp 1:2 pAb	fHbp 1:6 pAb	fHbp 1:12 pAb
HDX reaction details	PBS, pH 7.4 , 25 °C	PBS, pH 7.4 , 25 °C	PBS, pH 7.4 , 25 °C	PBS, pH 7.4 , 25 °C
HDX time course	10 min, 100 min, 24 h	10 min, 100 min, 24 h	10 min, 100 min, 24 h	10 min, 100 min, 24 h
HDX control samples	Maximally-labeled control (fHbp)	Maximally-labeled control (fHbp)	Maximally-labeled control (fHbp)	Maximally-labeled control (fHbp)
Back-exchange (mean / IQR)	46.29% / 5.03%
# of Peptides	12	12	12	12
Sequence coverage	0.543	0.543	0.543	0.543
Average peptide length / Redundancy	19.25 / 1.65	19.25 / 1.65	19.25 / 1.65	19.25 / 1.65
Replicates (biological or technical)
Repeatability
Significant differences in HDX (delta HDX > X D)

## Sheet: HDX Data Table (Table S2)
			Peptide mass (Da)	RT (min)	Uptake - fHbp (D)			Uptake - fHbp 1:2 pAb (D)			Uptake - fHbp 1:6 pAb (D)			Uptake - fHbp 1:12 pAb (D)			Uptake - Control Sample (D)
Start	End	Sequence			10 min	100 min	1440 min	10 min	100 min	1440 min	10 min	100 min	1440 min	10 min	100 min	1440 min	MAX
3	28	VAADIGAGLADALTAPLDHKDKGLQS	2547.33	7.69791	12.2258	12.7548	13.0352	12.0502	12.5732	12.7105	12.0355	12.5465	12.466	11.9876	12.5375	12.1695	12.3578
3	29	VAADIGAGLADALTAPLDHKDKGLQSL	2660.42	8.16484	12.3602	13.0062	13.7223	12.2855	13.0279	13.4723	12.1422	12.9223	13.0307	11.9393	12.5187	13.0411	12.9488
3	31	VAADIGAGLADALTAPLDHKDKGLQSLTL	2874.55	8.48922	12.7093	13.3679	14.4758	12.4564	13.4485	14.0145	12.4533	13.3654	13.9896	12.3688	13.176	13.8906	13.8649
29	42	LTLDQSVRKNEKLK	1671.97	4.97754	2.25292	3.99242	5.21763	2.0775	3.87036	5.0343	2.3437	4.03465	5.16595	2.48031	4.12846	5.243	7.0017
44	71	AAQGAEKTYGNGDSLNTGKLKNDKVSRF	2969.5	4.8523	8.46256	9.95847	12.1641	8.10249	9.86667	11.8303	8.12792	9.53724	11.5463	7.8878	9.57406	11.4533	13.0753
92	101	QVYKQSHSAL	1160.6	4.10205	0.134034	0.139539	0.242902	0.02848	-0.120598	0.091385	0.064351	0.136369	0.367734	0.218113	0.108491	0.302086	3.05905
121	132	KRQFRIGDIAGE	1389.75	5.62906	3.47204	3.66267	3.79511	3.20639	3.33346	3.58384	3.24074	3.48049	3.69102	3.25712	3.69072	3.73497	5.54614
167	184	FAAKQGNGKIEHLKSPEL	1967.06	4.88548	3.25539	3.65244	4.60699	3.03192	3.55535	4.45808	3.21724	3.69249	4.6062	3.22915	3.59875	4.53033	7.45722
168	184	AAKQGNGKIEHLKSPEL	1820	4.60661	2.66539	2.95279	3.43738	2.445	2.5907	3.43654	2.62144	2.9514	3.77242	2.63703	2.89694	3.74274	6.42035
189	208	AAADIKPDGKRHAVISGSVL	2005.11	5.03619	3.02769	3.35352	5.19326	2.83168	3.25692	5.23983	2.88108	3.35175	5.24236	2.83545	3.31906	5.35881	8.80647
191	208	ADIKPDGKRHAVISGSVL	1863.04	4.9844	2.51951	2.91428	4.24289	2.51525	2.85734	4.28173	2.66661	3.06427	4.52715	2.64525	3.1806	4.604	7.52056
235	246	VKTVNGIRHIGL	1306.79	5.27946	2.89833	3.15201	3.69486	2.64254	2.90504	3.42693	2.64475	3.02385	3.34824	2.72194	2.7284	3.22839	5.23597

## Sheet: HDX Summary Table (Table S3)
Data Set	fHbp	fHbp:pAb (HD1)
HDX reaction details	PBS, pH 7.4 , 25 °C	PBS, pH 7.4 , 25 °C
HDX time course	0.25, 1, 10, 100, 1440	0.25, 1, 10, 100, 1440
HDX control samples	Maximally-labeled control (fHbp)	Maximally-labeled control (fHbp)
Back-exchange (mean / IQR)	42.89% / 9.75%
# of Peptides	27	27
Sequence coverage	0.884	0.884
Average peptide length / Redundancy	17.85 / 2.11	17.85 / 2.11
Replicates (biological or technical)	3 (technical)	3 (technical)
Repeatability	0.026	0.041
Significant differences in HDX (delta HDX > X D)	0.320 (99% CI) (2 df)

## Sheet: HDX Data Table (Table S4)
			Peptide mass (Da)	RT (min)	Uptake - fHbp (D)					Uptake - fHbp 1:9 pAb (D)					Uptake - Control Sample (D)	Uptake error (SD) - fHbp (D)					Uptake error (SD) - fHbp 1:9 pAb (D)					Uptake error (SD) - Control Sample (D)
Start	End	Sequence			0.25 min	1 min	10 min	100 min	1440 min	0.25 min	1 min	10 min	100 min	1440 min	MAX	0.25 min	1 min	10 min	100 min	1440 min	0.25 min	1 min	10 min	100 min	1440 min	MAX
3	28	VAADIGAGLADALTAPLDHKDKGLQS	2547.33	7.45006	7.86906	9.73473	12.785	13.4144	13.7073	7.18054	9.07757	12.3062	13.0215	13.1744	13.3796			0.078563					0.039913			0.024788
3	29	VAADIGAGLADALTAPLDHKDKGLQSL	2660.42	7.85022	7.622	9.35226	12.4777	13.4464	14.2165	6.90635	8.82884	12.0738	12.9626	13.7467	13.8346			0.029077					0.077422			0.04003
3	31	VAADIGAGLADALTAPLDHKDKGLQSLTL	2874.55	8.15326	7.84887	10.1494	13.4377	14.3541	15.2926	7.39871	9.62761	13.1946	14.0678	14.903	15.5585			0.045508					0.046696			0.056386
4	31	AADIGAGLADALTAPLDHKDKGLQSLTL	2775.48	8.05551	6.85738	9.35563	12.5297	13.4505	14.3907	6.5445	8.8155	12.2145	13.0978	13.8572	14.8297			0.0112					0.044084			0.015776
12	28	ADALTAPLDHKDKGLQS	1779.92	4.96955	3.46655	4.5231	6.61775	7.31597	7.52961	3.25508	4.29888	6.48469	7.15238	7.38359	7.3848			0.030194					0.060436			0.005395
12	31	ADALTAPLDHKDKGLQSLTL	2107.13	6.66744	3.69231	5.05676	7.27959	8.19913	8.93484	3.2465	4.44386	6.93386	7.87753	8.55496	9.47144			0.057305					0.051773			0.043885
15	28	LTAPLDHKDKGLQS	1522.82	4.21852	2.9004	3.6249	4.48134	5.05845	5.22998	2.87099	3.51053	4.29946	4.89777	5.08182	5.16031			0.042451					0.016432			0.019706
29	42	LTLDQSVRKNEKLK	1671.97	4.95996	1.1956	1.33529	1.46511	2.62591	4.59303	1.0818	1.13777	1.32929	2.48331	4.38343	6.99547			0.009552					0.016617			0.077108
34	43	SVRKNEKLKL	1214.75	3.78953	0.616561	0.583428	0.668878	0.991009	1.66034	0.545413	0.54254	0.628837	0.9126	1.4649	3.53642			0.00736					0.018332			0.046315
44	71	AAQGAEKTYGNGDSLNTGKLKNDKVSRF	2969.5	4.84239	3.22301	4.72975	7.73076	9.62401	12.0495	2.67733	4.18481	7.32569	9.23811	11.4164	14.9987			0.025614					0.061668			0.044054
92	101	QVYKQSHSAL	1160.6	4.08989	0.186311	0.216327	0.33158	0.395522	0.568094	0.136578	0.197545	0.307439	0.400706	0.492292	3.83248			0.003481					0.007477			0.025632
102	118	TAFQTEQIQDSEHSGKM	1936.86	5.24457	2.87946	3.76585	4.79148	6.49605	7.4334	2.4892	3.46662	4.45607	6.24017	6.95804	8.61667			0.033174					0.04289			0.027164
105	118	QTEQIQDSEHSGKM	1617.71	4.06836	3.03914	3.62487	4.46054	6.07367	6.51515	2.72076	3.38504	4.22146	5.67861	6.27185	6.43279			0.034185					0.093294			0.047429
119	132	VAKRQFRIGDIAGE	1559.86	5.65005	1.78976	2.2887	3.73014	5.29955	5.66352	1.39889	1.99524	3.51157	5.06092	5.21614	7.61697			0.015884					0.042678			0.030048
121	132	KRQFRIGDIAGE	1389.75	5.58458	1.23456	1.54521	2.6442	3.84319	4.27173	0.946473	1.27777	2.47201	3.7052	3.98526	6.10875			0.018806					0.02911			0.027035
137	152	DKLPEGGRATYRGTAF	1738.88	5.22762	2.76407	3.32752	3.85164	4.69096	5.66835	2.4878	3.13993	3.65212	4.55709	5.54142	8.90491			0.008064					0.012648			0.008144
153	167	GSDDAGGKLTYTIDF	1559.72	7.67247	1.15018	1.23192	1.59793	1.90655	2.7093	0.921431	1.04684	1.66299	1.88064	2.61636	7.77901			0.031589					0.048957			0.026927
167	184	FAAKQGNGKIEHLKSPEL	1967.06	4.86735	1.01062	1.55477	2.77155	3.68008	4.22016	0.791523	1.37738	2.61921	3.55367	3.99251	8.2083			0.023581					0.027692			0.004804
168	184	AAKQGNGKIEHLKSPEL	1820	4.60698	0.723874	1.06712	1.90762	2.77951	3.23658	0.469362	0.844268	1.81242	2.73793	3.14511	7.04553			0.015075					0.038315			0.023926
189	208	AAADIKPDGKRHAVISGSVL	2005.11	4.99209	1.18242	1.84404	2.94614	3.43146	4.14099	1.12817	1.7936	2.88384	3.46764	4.11889	9.95434			0.030062					0.00401			0.010145
191	208	ADIKPDGKRHAVISGSVL	1863.04	4.95451	1.225	1.74886	2.61741	2.91548	3.47329	1.05436	1.70503	2.62934	3.02986	3.57261	8.51332			0.019359					0.032526			0.026937
209	228	YNQAEKGSYSLGIFGGKAQE	2147.03	6.69973	2.41158	2.94457	3.45751	4.83002	6.57014	2.29024	2.87382	3.44936	4.70615	6.38905	12.0614			0.016754					0.074286			0.016563
219	235	LGIFGGKAQEVAGSAEV	1632.85	4.96167	0.921092	1.51307	2.15045	2.42724	2.8379	0.848559	1.37051	1.97143	2.13354	2.8143	6.91278			0.010776					0.065663			0.052248
234	246	EVKTVNGIRHIGL	1435.83	5.40872	2.82798	3.09251	3.19412	3.44904	4.34731	2.54881	2.80003	2.93867	3.15048	3.97654	6.63993			0.021454					0.04883			0.039076
235	246	VKTVNGIRHIGL	1306.79	5.23962	2.52086	2.64758	2.68057	2.73684	3.02801	2.20438	2.35249	2.49541	2.48174	2.76172	5.14449			0.028049					0.035835			0.015885
235	258	VKTVNGIRHIGLAAKQLEHHHHHH	2769.49	3.97573	3.3069	3.36281	3.52235	3.6865	4.42458	3.09822	3.24744	3.36173	3.78355	4.25026	8.76676			0.034658					0.058126			0.027576
247	258	AAKQLEHHHHHH	1481.72	3.11479	1.31872	1.32162	1.38598	1.57711	1.94819	1.28638	1.27022	1.3974	1.7087	1.84806	2.40123			0.025548					0.009722			0.043931

## Sheet: HDX Summary Table (Table S5)
Data Set	fHbp	fHbp:pAb 0.5 M urea (HD1)
HDX reaction details	PBS, pH 7.4 , 25 °C	PBS, pH 7.4 , 25 °C
HDX time course	0.25, 1, 10, 100, 1440	0.25, 1, 10, 100, 1440
HDX control samples	Maximally-labeled control (fHbp)	Maximally-labeled control (fHbp)
Back-exchange (mean / IQR)	42.89% / 9.75%
# of Peptides	27	27
Sequence coverage	0.884	0.884
Average peptide length / Redundancy	17.85 / 2.11	17.85 / 2.11
Replicates (biological or technical)	3 (technical)	3 (technical)
Repeatability	0.022	0.045
Significant differences in HDX (delta HDX > X D)	0.382 (99% CI) (2 df)

## Sheet: HDX Data Table (Table S6)
			Peptide mass (Da)	RT (min)	Uptake - fHbp urea (D)					Uptake - fHbp 1:9 pAb urea (D)					Uptake - Control Sample (D)	Uptake error (SD) - fHbp urea (D)					Uptake error (SD) - fHbp 1:9 pAb urea (D)					Uptake error (SD) - Control Sample (D)
Start	End	Sequence			0.25 min	1 min	10 min	100 min	1440 min	0.25 min	1 min	10 min	100 min	1440 min	MAX	0.25 min	1 min	10 min	100 min	1440 min	0.25 min	1 min	10 min	100 min	1440 min	MAX
3	28	VAADIGAGLADALTAPLDHKDKGLQS	2547.33	7.45006	8.16887	10.4359	13.1209	13.5348	13.7873	7.55747	9.74086	12.7053	13.0452	13.2428	13.3796			0.021912					0.148177			0.024788
3	29	VAADIGAGLADALTAPLDHKDKGLQSL	2660.42	7.85022	7.78038	10.1387	12.8615	13.5761	14.3062	7.35687	9.42852	12.4526	13.0593	13.5737	13.8346			0.01318					0.136898			0.04003
3	31	VAADIGAGLADALTAPLDHKDKGLQSLTL	2874.55	8.15326	8.24359	10.8515	13.7969	14.5069	15.4776	7.84635	10.1942	13.5115	14.086	14.9996	15.5585			0.017532					0.123232			0.056386
4	31	AADIGAGLADALTAPLDHKDKGLQSLTL	2775.48	8.05551	7.31836	10.0332	12.8987	13.589	14.5219	6.93482	9.57058	12.488	13.1416	13.994	14.8297			0.058105					0.108579			0.015776
12	28	ADALTAPLDHKDKGLQS	1779.92	4.96955	3.59779	4.86846	6.85769	7.38826	7.50954	3.51721	4.74078	6.67898	7.12483	7.35142	7.3848			0.015419					0.087477			0.005395
12	31	ADALTAPLDHKDKGLQSLTL	2107.13	6.66744	4.00995	5.53423	7.4721	8.19229	9.08642	3.51222	4.94043	7.22419	7.86409	8.71444	9.47144			0.016254					0.030843			0.043885
15	28	LTAPLDHKDKGLQS	1522.82	4.21852	3.1451	3.76676	4.59298	5.05732	5.206	2.96018	3.46322	4.44117	4.99102	5.02913	5.16031			0.069633					0.034008			0.019706
29	42	LTLDQSVRKNEKLK	1671.97	4.95996	1.25647	1.3046	1.48833	2.77472	4.82998	1.15367	1.17354	1.38108	2.67023	4.53385	6.99547			0.023409					0.02033			0.077108
34	43	SVRKNEKLKL	1214.75	3.78953	0.637709	0.620816	0.696079	1.08521	1.78677	0.566804	0.580106	0.648708	0.956731	1.47907	3.53642			0.014674					0.018041			0.046315
44	71	AAQGAEKTYGNGDSLNTGKLKNDKVSRF	2969.5	4.84239	3.32448	5.14021	8.11443	10.0162	12.7859	3.0321	4.56274	7.68536	9.47312	11.9258	14.9987			0.065432					0.065876			0.044054
92	101	QVYKQSHSAL	1160.6	4.08989	0.189012	0.244077	0.359027	0.484556	0.724136	0.198658	0.226808	0.354471	0.443787	0.528827	3.83248			0.006159					0.003713			0.025632
102	118	TAFQTEQIQDSEHSGKM	1936.86	5.24457	3.05651	3.90297	5.17942	6.88558	7.66855	2.80497	3.45979	4.84414	6.45101	7.08374	8.61667			0.011338					0.05971			0.027164
105	118	QTEQIQDSEHSGKM	1617.71	4.06836	3.04034	3.65554	4.70415	6.15841	6.62172	2.84403	3.48216	4.49256	5.92875	6.41439	6.43279			0.006189					0.060903			0.047429
119	132	VAKRQFRIGDIAGE	1559.86	5.65005	1.74649	2.36211	3.91756	5.35312	5.76921	1.60773	2.04327	3.69631	5.18122	5.44593	7.61697			0.008873					0.003422			0.030048
121	132	KRQFRIGDIAGE	1389.75	5.58458	1.21491	1.54516	2.72468	3.88496	4.28529	1.01514	1.29215	2.57722	3.68484	3.98025	6.10875			0.011412					0.018957			0.027035
137	152	DKLPEGGRATYRGTAF	1738.88	5.22762	2.70968	3.30132	3.8099	4.6567	5.66904	2.48328	3.09521	3.71313	4.6055	5.53981	8.90491			0.009392					0.039825			0.008144
153	167	GSDDAGGKLTYTIDF	1559.72	7.67247	1.10146	1.26038	1.59334	1.88582	2.69523	0.920647	1.11381	1.59778	1.81011	2.7767	7.77901			0.013799					0.015618			0.026927
167	184	FAAKQGNGKIEHLKSPEL	1967.06	4.86735	1.03115	1.58822	2.88854	3.6488	4.28499	0.873146	1.48186	2.72948	3.56343	4.01513	8.2083			0.024907					0.008813			0.004804
168	184	AAKQGNGKIEHLKSPEL	1820	4.60698	0.861105	1.19403	2.12508	2.88646	3.37037	0.642889	1.05453	2.02974	2.79245	3.25316	7.04553			0.037959					0.027947			0.023926
189	208	AAADIKPDGKRHAVISGSVL	2005.11	4.99209	1.27994	1.95278	3.04446	3.5537	4.24557	1.19332	1.88463	3.00416	3.48223	4.17716	9.95434			0.008631					0.026928			0.010145
191	208	ADIKPDGKRHAVISGSVL	1863.04	4.95451	1.24725	1.83163	2.66422	2.94507	3.52264	1.17282	1.7752	2.66778	3.0636	3.62889	8.51332			0.022549					0.020739			0.026937
209	228	YNQAEKGSYSLGIFGGKAQE	2147.03	6.69973	2.40462	2.9528	3.52748	4.83387	6.64707	2.21765	2.74729	3.34427	4.77005	6.4251	12.0614			0.00799					0.019475			0.016563
219	235	LGIFGGKAQEVAGSAEV	1632.85	4.96167	1.15081	1.63965	2.2659	2.4822	2.95829	0.999794	1.49805	2.04853	2.36835	2.63845	6.91278			0.012201					0.051399			0.052248
234	246	EVKTVNGIRHIGL	1435.83	5.40872	2.86989	3.08332	3.19053	3.53415	4.40449	2.64506	2.8961	2.99666	3.24998	3.87007	6.63993			0.018911					0.003933			0.039076
235	246	VKTVNGIRHIGL	1306.79	5.23962	2.48487	2.63363	2.72419	2.77783	3.15579	2.2646	2.37476	2.49136	2.5322	2.85218	5.14449			0.014168					0.029034			0.015885
235	258	VKTVNGIRHIGLAAKQLEHHHHHH	2769.49	3.97573	3.23097	3.34002	3.59225	3.91843	4.45575	3.12489	3.24003	3.3798	3.7543	4.1812	8.76676			0.044192					0.027228			0.027576
247	258	AAKQLEHHHHHH	1481.72	3.11479	1.32648	1.2881	1.41137	1.66962	1.82961	1.29421	1.30415	1.44241	1.81342	1.97393	2.40123			0.016825					0.014158			0.043931

## Sheet: HDX Summary Table (Table S7)
Data Set	fHbp	fHbp:pAb 1:20 (HD2)
HDX reaction details	PBS, pH 7.4 , 25 °C	PBS, pH 7.4 , 25 °C
HDX time course	0.25, 10	0.25, 10
HDX control samples	Maximally-labeled control (fHbp)	Maximally-labeled control (fHbp)
Back-exchange (mean / IQR)	32.80% / 6.44
# of Peptides	42	37
Sequence coverage	0.992	0.992
Average peptide length / Redundancy	19.22 / 3.13	19.22 / 3.13
Replicates (biological or technical)	3 (technical)	3 (technical)
Repeatability	0.0125424	0.0140172
Significant differences in HDX (delta HDX > X D)	0.188 (99% CI) (2 df)
Data Set	fHbp 0.5M urea (HD2)	fHbp:pAb 1:20 0.5M urea (HD2)
HDX reaction details	PBS, pH 7.4 , 25 °C	PBS, pH 7.4 , 25 °C
HDX time course	0.25, 10	0.25, 10
HDX control samples	Maximally-labeled control (fHbp)	Maximally-labeled control (fHbp)
Back-exchange (mean / IQR)	32.80% / 6.44
# of Peptides	37	37
Sequence coverage	0.99	0.99
Average peptide length / Redundancy	19.22 / 3.13	19.22 / 3.13
Replicates (biological or technical)	3 (technical)	3 (technical)
Repeatability	0.0192662	0.0141936
Significant differences in HDX (delta HDX > X D)	0.299 (99% CI) (2 df)
Data Set	fHbp 0.5M NaCl (HD2)	fHbp:pAb 1:20 0.5M NaCl (HD2)
HDX reaction details	PBS, pH 7.4 , 25 °C	PBS, pH 7.4 , 25 °C
HDX time course	0.25, 10	0.25, 10
HDX control samples	Maximally-labeled control (fHbp)	Maximally-labeled control (fHbp)
Back-exchange (mean / IQR)	32.80% / 6.44
# of Peptides	37	37
Sequence coverage	0.99	0.99
Average peptide length / Redundancy	19.22 / 3.13	19.22 / 3.13
Replicates (biological or technical)	3 (technical)	3 (technical)
Repeatability	0.0136469	0.0157276
Significant differences in HDX (delta HDX > X D)	0.246 (99% CI) (2 df)

## Sheet: HDX Data Table (Table S8)
			Peptide mass (Da)	RT (min)	Uptake - fHbp (D)		Uptake - fHbp 1:20 pAb (D)		Uptake - fHbp 0.5 M urea (D)		Uptake - fHbp 1:20 pAb 0.5 M urea (D)		Uptake - fHbp 0.5 M NaCl (D)		Uptake - fHbp 1:20 pAb 0.5 M NaCl (D)		Uptake - Control Sample (D)	Uptake error (SD) - fHbp (D)		Uptake error (SD) - fHbp 1:20 pAb (D)		Uptake error (SD) - fHbp 0.5 M urea (D)		Uptake error (SD) - fHbp 1:20 pAb 0.5 M urea (D)		Uptake error (SD) - fHbp 0.5 M NaCl (D)		Uptake error (SD) - fHbp 1:20 pAb 0.5 M NaCl (D)		Uptake error (SD) - Control Sample (D)
Start	End	Sequence			0.25 min	10 min	0.25 min	10 min	0.25 min	10 min	0.25 min	10 min	0.25 min	10 min	0.25 min	10 min	MAX	0.25 min	10 min	0.25 min	10 min	0.25 min	10 min	0.25 min	10 min	0.25 min	10 min	0.25 min	10 min	MAX
3	28	VAADIGAGLADALTAPLDHKDKGLQS	2547.34	7.68249	12.329	14.2515	11.3518	13.6475	12.4502	14.1705	11.5031	13.6793	12.3967	14.043	11.5935	13.5962	14.5255		0.001654		0.01262	0.004853	0.00986	0.010341	0.013161	0.00575	0.012974	0.018565	0.012134	0.00601
3	29	VAADIGAGLADALTAPLDHKDKGLQSL	2660.43	8.10959	12.1838	14.3542	11.2314	13.7518	12.2017	14.225	11.3438	13.7708	12.2194	14.2108	11.3518	13.7484	15.1617		0.009837		0.005235	0.00328	0.008075	0.013792	0.007914	0.000573	0.00304	0.008656	0.015098	0.00143
3	31	VAADIGAGLADALTAPLDHKDKGLQSLTL	2874.56	8.43231	12.9313	14.7533	11.7582	14.0229	12.9138	14.7941	11.9063	14.0142	12.9272	14.7208	11.8515	14.0619	16.5937		0.01043		0.00527	0.084577	0.007762	0.003699	0.009502	0.001076	0.004306	0.012353	0.002183	0.019112
3	43	VAADIGAGLADALTAPLDHKDKGLQSLTLDQSVRKNEKLKL	4313.38	7.32243	13.9345	17.7639	12.822	17.056	14.1342	17.6406	12.9519	17.0109	14.0097	17.7162	13.1475	16.9506	24.3821		0.014602		0.006538	0.003	0.00642	0.020854	0.012107	0.000886	0.006849	0.005709	0.015741	0.008875
4	31	AADIGAGLADALTAPLDHKDKGLQSLTL	2775.49	8.34342	12.3045	14.3962	11.1142	13.766	12.2757	14.285	11.2651	13.6889	12.3053	14.3905	11.4126	13.7456	16.1232		0.01661		0.010373	0.00869	0.022065	0.010253	0.013678	0.005996	0.00136	0.005955	0.01327	0.006841
12	31	ADALTAPLDHKDKGLQSLTL	2107.14	6.85644	6.24958	8.2291	5.56036	7.50726	6.29705	8.16004	5.57905	7.70786	6.38735	8.14414	5.6009	7.58367	10.0494		0.011596		0.026725	0.002723	0.009105	0.025601	0.01844	0.008103	0.001915	0.013643	0.027754	0.004724
29	42	LTLDQSVRKNEKLK	1671.98	5.01024	1.30035	3.25662	0.960942	3.07558	1.25748	3.32393	1.16404	3.11987	1.36421	3.29296	1.32781	3.26322	8.27209		0.008004		0.021559	0.011234	0.014537	0.002291	0.004252	0.003321	0.000494	0.00692	0.076275	0.011667
29	43	LTLDQSVRKNEKLKL	1785.06	5.56677	1.16645	3.01425	0.652987	2.67627	1.21648	3.09228	0.817389	2.67869	1.14533	3.02849	0.871008	2.77448	8.50897		0.014392		0.005696	0.014499	0.003099	0.009309	0.008036	0.019152	0.028054	0.017438	0.001352	0.010777
32	43	DQSVRKNEKLKL	1457.84	4.09882	0.807574	2.14857	0.659963	1.64262	0.758066	1.91284	0.52337	1.63179	0.82803	1.95597	0.586882	1.63545	5.51103		0.011164		0.019766	0.008597	0.025789	0.026985	0.020033	0.026145	0.030879	0.009781	0.003417	0.025536
32	71	DQSVRKNEKLKLAAQGAEKTYGNGDSLNTGKLKNDKVSRF	4408.33	5.12249	8.16891	14.0003	7.3759	12.9709	8.16585	13.993	7.34854	13.0572	8.18174	13.9982	7.51219	12.9394	24.8389		0.008299		0.007708	0.008117	0.002606	0.007624	0.021955	0.003778	0.019476	0.007111	0.023597	0.007257
44	71	AAQGAEKTYGNGDSLNTGKLKNDKVSRF	2969.51	4.89976	6.04997	10.9684	5.25737	9.96272	6.17493	10.9058	5.31299	9.99769	5.95069	10.8292	5.48444	9.88742	17.0635		0.00351		0.006677	0.012667	0.001056	0.002662	0.012166	0.002073	0.004395	0.001049	0.004309	0.010496
44	73	AAQGAEKTYGNGDSLNTGKLKNDKVSRFDF	3231.6	5.84918	6.03056	10.7827	5.61252	9.79959	6.25045	10.6528	5.5551	9.95041	6.06096	10.694	5.55904	9.91151	17.5551		0.004202		0.015611	0.002576	0.006928	0.010408	0.018426	0.01726	0.006929	0.003239	0.016764	0.005167
72	83	DFIRQIEVDGQL	1432.74	8.16244	3.08887	4.76422	2.73906	4.70125	3.03684	4.75071	2.76468	4.59578	3.04415	4.71127	2.66963	4.75016	7.43952		0.027745		0.01352	0.025656	0.004591	0.009697	0.016519	0.017876	0	0.008308	0.013198	0
74	83	IRQIEVDGQL	1170.65	6.22264	2.61707	4.37078	2.58081	4.28334	2.68287	4.3751	2.60253	4.3549	2.69107	4.29341	2.67009	4.33392	5.53519		0.018804		0.01623	0.015466	0.015513	0.004324	0.015106	0.019964	0.014982	0.009069	0.015955	0.004236
77	83	IEVDGQL	773.404	6.41695	2.07679	3.44045	2.12908	3.46522	2.07209	3.39163	2.13238	3.42609	2.10832	3.44205	2.09061	3.45739	3.65658		0.01831		0.012314	0.004059	0.018436	0.002204	0.00933	0.000767	0.022222	0.006978	0.01471	0.019789
84	91	ITLESGEF	895.441	7.57454	0.21104	0.705138	-0.080019	0.4341	0.166964	0.650473	-0.102647	0.497121	0.192767	0.63918	-0.070755	0.556533	4.02219		0.005987		0.010507	0.003314	0.014248	0.006615	0.006277	0.005338	0.006407	0.005054	0.018632	0.026334
84	101	ITLESGEFQVYKQSHSAL	2037.03	6.9514	0.358537	1.55616	0.361588	1.48246	0.326607	1.54995	0.331697	1.50885	0.372845	1.57381	0.350594	1.52936	11.5004		0.003655		0.015339	0.001194	0.027692	0.015768	0.002832	0.01157	0.01144	0.011016	0.006894	0.003612
91	101	FQVYKQSHSAL	1307.67	5.42247	0.047301	0.391057	0.08109	-0.0005	-0.06278	0.509854	0.046315	-0.0117	0.019062	0.322651	0.070624	-0.032779	5.0434		0.014819		0.017108	0.003024	0.130603	0.013282	0.011972	0.021601	0.002986	0.008996	0.078962	0.014528
92	101	QVYKQSHSAL	1160.61	3.98231	0.022299	0.434563	0.012022	0.153343	0.019888	0.412735	0.012465	0.154949	-0.015565	0.344892	-0.055675	0.02624	4.08786		0.021936		0.014135	0.000825	0.00903	0.001192	0.018351	0.01669	0.009446	0.020393	0.041186	0.004412
102	118	TAFQTEQIQDSEHSGKM	1936.87	5.30285	14.9087	7.45435	3.69425	6.62634	4.70429	7.52057	3.81626	6.69346	4.79764	7.47894	4.03245	6.61894	9.55617		0.015045		0.009097	0.017449	0.013335	0.014112	0.02783	0.002791	0.004844	0.008605	0.027662	0.005966
102	120	TAFQTEQIQDSEHSGKMVA	2106.98	5.49697	18.2644	9.13218	5.03862	8.37171	5.78125	9.11623	5.09312	8.57397	5.82179	9.08644	5.2024	8.55132	11.0798		0.009142		0.001744	0.001102	0.000784	0.006008	0.00843	0.000329	0.021696	0.004095	0.001836	0.011685
119	132	VAKRQFRIGDIAGE	1559.87	5.74243	11.441	5.70736	1.99704	5.05293	2.43821	5.59506	1.9891	5.07059	2.44072	5.59558	2.10762	5.01361	8.27287		0.0232		0.018011	0.024709	0.022908	0.006389	0.017313	0.007486	0.010201	0.004698	0.020062	0.016815
121	132	KRQFRIGDIAGE	1389.76	5.65753	7.77945	3.88973	1.0129	3.50273	1.22101	3.88474	0.969486	3.49435	1.42686	3.92244	1.14452	3.49701	6.49205		0.009201		0.009929	0.014965	0.010165	0.005074	0.022951	0.010125	0.008218	0.005192	0.009576	0.012302
121	136	KRQFRIGDIAGEHTSF	1861.97	6.07214	10.62	5.30767	1.87842	5.26188	2.01496	5.29769	1.85479	5.28605	2.10925	5.30497	2.01854	5.27756	8.39753		0.02177		0.021545	0.056296	0.02639	0.013576	0.027904	0.000444	0.021209	0.017993	0.022497	0.005948
137	152	DKLPEGGRATYRGTAF	1738.89	5.30064	10.5715	5.27652	3.21488	5.29252	3.81605	5.26819	3.21526	5.24969	3.90396	5.21035	3.32614	5.16854	9.58927		0.018853		0.018045	0.031754	0.018878	0.01369	0.033214	0.000549	0.005225	0.010997	0.020162	0
153	167	GSDDAGGKLTYTIDF	1559.72	7.87486	1.11371	1.88491	1.01842	1.70957	0.970552	1.77836	0.999577	1.66962	1.07432	1.73089	0.992396	1.66687	8.10625		0.008388		0.020711	0.01991	0.007396	0.000563	0.001579	0.02539	0.013743	0.011299	0.00608	0.019177
167	184	FAAKQGNGKIEHLKSPEL	1967.07	4.93499	1.67773	4.15458	1.43731	3.81755	1.62511	4.1183	1.38246	3.85827	1.66029	4.04427	1.50559	3.90883	9.64716		0.010826		0.036627	0.014658	0.021237	0.010898	0.036051	0.008765	0.226898	0.00533	0.20888	0.018391
168	184	AAKQGNGKIEHLKSPEL	1820	4.64464	1.05534	2.92542	0.51525	2.43084	1.06921	2.99528	0.577138	2.52686	1.07083	2.9207	0.723298	2.50337	8.31105		0.008754		0.009438	0.000354	0.006457	0.0016	0.025405	0.00441	0.025812	0.006692	0.009459	0.015658
185	190	NVDLAA	602.314	5.43372	0.472083	0.505976	0.496322	0.586059	0.388556	0.554733	0.414914	0.559815	0.482071	0.496374	0.478414	0.53041	2.71761		0.009241		0.008572	0.008916	0.009163	0	0.009938	0.006684	0.016458	0.003125	0.03452	0.002115
189	208	AAADIKPDGKRHAVISGSVL	2005.12	5.06478	2.24995	3.7441	2.04667	3.47109	2.33159	3.70465	1.95238	3.61663	2.40746	3.70529	2.3612	3.57958	10.6959		0.003456		0.009366	0.010761	0.015835	0.000728	0.000675	0.009331	0.005055	0.006114	0.023725	0.006935
191	208	ADIKPDGKRHAVISGSVL	1863.04	5.00407	1.90151	3.12837	1.89222	3.02298	1.9796	3.16117	1.92681	3.03165	1.96789	3.20402	1.99782	2.97477	9.30686		0.000484		0.023663	0.011113	0.019038	0.003792	0.031381	0.014248	0.021255	0.004314	0.004855	0.016063
209	228	YNQAEKGSYSLGIFGGKAQE	2147.04	6.89164	2.73468	5.03441	2.7344	4.99248	2.61027	5.20592	2.58862	5.26999	2.71691	5.22698	2.70961	5.24847	12.5983		0.012196		0.002586	0.017757	0.002977	0.013234	0.014941	0.002805	0.020947	0.005235	0.008083	0
209	233	YNQAEKGSYSLGIFGGKAQEVAGSA	2532.24	7.0212	3.00699	5.51656	2.98823	5.36504	2.98811	5.40897	2.9177	5.33601	3.07938	5.5173	2.93389	5.2508	17.0937		0.007662		0.001454	0.017845	0.01681	0.008041	0.034383	0.008308	0.002513	0.000615	0.011164	0.008096
209	234	YNQAEKGSYSLGIFGGKAQEVAGSAE	2661.28	6.98887	2.95174	5.26665	2.9292	5.22498	2.85071	5.29505	2.90076	5.23399	2.90424	5.28943	2.86813	5.27933	17.5471		0.005306		0.00149	0.002049	0.011756	0.011189	0.030333	0.009494	0.007599	0.00138	0.016331	0.004867
229	258	VAGSAEVKTVNGIRHIGLAAKQLEHHHHHH	3283.74	5.19051	5.10384	7.05592	4.61703	6.96925	5.05671	7.03014	4.64877	6.94627	4.97208	6.99572	4.69039	7.05804	16.1185		0.047068		0.02565	4.54747e-13	0.021749	0.01738	0.019793	0.011384	0.011534	0.018565	0.011748	0
235	246	VKTVNGIRHIGL	1306.8	5.32045	2.65519	3.59209	2.04308	2.80674	2.62038	3.05634	1.96576	2.80898	2.58779	3.05269	2.05418	2.86729	6.53361		0.007231		0.019998	0.00685	0.007533	0.00073	0.01368	0.012509	0.028176	0.00187	0.000404	0.001243
235	258	VKTVNGIRHIGLAAKQLEHHHHHH	2769.5	4.00015	3.97837	4.48104	3.34772	3.97176	3.80981	4.75467	3.43323	4.28945	4.04444	4.48959	3.26869	4.24307	9.82407		0.021533		0.037778	0.361294	0.019743	0.113281	0.017281	0.00056	0.033155	0.004909	0.008381	4.54747e-13

## Sheet: HDX Summary Table (Table S9)
Data Set	fHbp	fHbp:pAb (1:2) (fHbp-specifc) (HD2)	fHbp:pAb (1:5) (fHbp-specifc) (HD2)
HDX reaction details	PBS, pH 7.4 , 25 °C	PBS, pH 7.4 , 25 °C	PBS, pH 7.4 , 25 °C
HDX time course	0.25, 10, 100	0.25, 10, 100	0.25, 10, 100
HDX control samples	Maximally-labeled control (fHbp)	Maximally-labeled control (fHbp)	Maximally-labeled control (fHbp)
Back-exchange (mean / IQR)	35.23% / 9.45
# of Peptides	50	50	50
Sequence coverage	0.992	0.992	0.992
Average peptide length / Redundancy	19.66 / 3.84	19.66 / 3.84	19.66 / 3.84
Replicates (biological or technical)	3 (technical)	2 (technical)	3 (technical)
Repeatability	0.0104705	0.00644217	0.00930663
Significant differences in HDX (delta HDX > X D)		0.042	0.046
		0.09	0.099

## Sheet: HDX Data Table (Table S10)
			Peptide mass (Da)	RT (min)	Uptake - fHbp (D)			Uptake - fHbp 1:2 specific pAb (D)			Uptake - fHbp 1:5 specific pAb (D)			Uptake - Control Sample (D)	Uptake error (SD) - fHbp (D)			Uptake error (SD) - fHbp 1:2 specific pAb (D)			Uptake error (SD) - fHbp 1:5 specific pAb (D)			Uptake error (SD) - Control Sample (D)
Start	End	Sequence			0.25 min	10 min	100 min	0.25 min	10 min	100 min	0.25 min	10 min	100 min	MAX	0.25 min	10 min	100 min	0.25 min	10 min	100 min	0.25 min	10 min	100 min	MAX
3	28	VAADIGAGLADALTAPLDHKDKGLQS	2547.34	7.68053	11.2858	13.2995	14.1	10.8377	12.762	13.9532	10.9264	12.6934	13.6212	14.2237	0.007709	0.005205	0.004848	0.006186	0.00049	0.002577	0.003931	0.010058	0.004292	0.007072
3	29	VAADIGAGLADALTAPLDHKDKGLQSL	2660.43	8.10792	11.4331	13.4284	14.7307	10.8895	12.9212	14.563	10.9161	12.9242	14.3076	15.0251	0.013726	0.009372	0.005949	0.004342	0.00423	0.005228	0.01055	0.007295	0.007891	0.009896
3	31	VAADIGAGLADALTAPLDHKDKGLQSLTL	2874.56	8.44923	11.8568	14.2309	15.4987	11.358	13.4147	15.3051	11.4598	13.3401	15.0135	16.3266	0.002465	0.004968	0.003508	0.000991	0.003241	0.002453	0.009951	0.002096	0.001824	0.005158
3	43	VAADIGAGLADALTAPLDHKDKGLQSLTLDQSVRKNEKLKL	4313.38	7.32291	12.1751	16.2761	20.1975	11.5064	15.6304	19.6055	11.7911	14.9645	19.015	24.2528	0.004768	0.007823	0.002031	0.006309	0.004194	0.003714	0.002023	0.002887	0.006788	0.004481
4	31	AADIGAGLADALTAPLDHKDKGLQSLTL	2775.49	8.32597	11.3982	13.3721	14.8487	11.0815	12.9002	14.646	10.9952	12.795	14.4145	15.9256	0.011234	0.013041	0.001013	0.007617	0.013985	0.002931	0.007583	0.014168	0.00495	0.013938
12	31	ADALTAPLDHKDKGLQSLTL	2107.14	6.84502	5.65169	7.43584	8.74333	5.36339	7.12578	8.71441	5.66138	7.18928	8.53299	9.68605	0.011078	0.007742	0.001634	0.007992	0.002066	0.001557	0.013359	0.011474	0.011163	0.006069
15	31	LTAPLDHKDKGLQSLTL	1850.04	6.47804	4.03906	4.97339	6.67961	3.97748	4.84768	6.32239	3.97738	4.8215	6.2633	7.7201	0.01269	0.013582	0.006607	0.001	0.002968	0.014804	0.000732	0.02011	0.015206	0.006425
29	42	LTLDQSVRKNEKLK	1671.98	5.01214	1.32891	3.02685	4.84702	1.42067	2.89032	4.80434	1.38997	2.96114	4.79795	8.01882	0.006503	0.020405	0.021519	0.00203	0.002772	0.00541	0.007322	0.012868	0.017792	0.019218
29	43	LTLDQSVRKNEKLKL	1785.06	5.55309	0.947696	2.14967	4.80696	1.10208	2.2062	4.56274	0.95807	2.25239	4.73316	8.48412	0.012716	0.001819	0.002467	0.004836	0.003756	0.004659	0.008347	0.006296	0.017537	0.008628
32	43	DQSVRKNEKLKL	1457.84	4.12505	0.811894	1.75262	3.05196	0.928964	1.62708	3.05998	0.881257	1.7849	2.96049	5.99369	0.009986	0.012126	0.001551	0.01517	0.004104	0.026161	0.0106	0.017211	0.00214	0.008017
32	71	DQSVRKNEKLKLAAQGAEKTYGNGDSLNTGKLKNDKVSRF	4408.33	5.12966	6.94148	12.2375	17.2964	6.3898	12.0936	16.5972	6.48933	11.4418	16.2248	24.4916	0.007467	0.00409	0.013605	0.003304	0.008334	0.011338	0.00439	0.002231	0.00389	0.001635
44	71	AAQGAEKTYGNGDSLNTGKLKNDKVSRF	2969.51	4.89626	5.93749	9.30465	12.1159	5.68828	8.80884	11.5146	5.902	8.80378	11.2116	16.2336	0.013625	0.019059	0.008368	0.002307	0.013363	0.009134	0.006456	0.005458	0.011612	0.000344
44	73	AAQGAEKTYGNGDSLNTGKLKNDKVSRFDF	3231.6	5.84142	5.66231	9.04233	11.9645	5.39626	8.17064	11.2563	5.49619	8.44747	11.118	16.544	0.00152	0.006198	0.005432	0.000114	0.000965	0.002067	0.004106	0.011121	0.005483	0.001833
72	83	DFIRQIEVDGQL	1432.74	8.14201	2.90546	4.44152	5.11575	2.80319	4.47498	5.05711	2.89824	4.45054	5.00931	7.25262	0.004033	0.013971	0.017157	0.018905	0.002967	0.00983	0.004898	0.016247	0.007038	0.010607
74	83	IRQIEVDGQL	1170.65	6.21046	2.85507	4.37314	5.06373	2.8298	4.2605	5.02717	2.80271	4.38214	5.00146	5.85664	0.013456	0.010117	0.017185	0.005348	0.006962	0.00698	0.009808	0.000699	0.011878	0.020889
77	83	IEVDGQL	773.404	6.3982	1.91308	3.03261	3.25492	1.92496	3.04341	3.28136	1.98776	3.07413	3.27546	3.28342	0.00882	0.008839	0.007401	0.007424	0.013696	0.003248	0.006016	0.031894	0.020043	0.003165
84	91	ITLESGEF	895.441	7.55558	0.176511	0.631901	0.908805	0.293765	0.589322	0.937708	0.198224	0.586699	0.920855	3.91544	0.011122	0.008727	0.000823	0.003863	0.022392	0.001175	0.011256	0.027741	0.002062	0.00467
84	101	ITLESGEFQVYKQSHSAL	2037.03	6.94371	0.345879	1.31953	1.71871	0.311727	1.25255	1.75335	0.380436	1.20763	1.67627	11.1124	0.023237	0.009258	0.005335	0.000458	0.001924	0.00115	0.00888	0.002375	0.007362	0.006268
91	101	FQVYKQSHSAL	1307.67	5.41412	0.180586	0.360108	0.483218	0.262767	0.459344	0.625434	0.166211	0.385019	0.513344	4.95069	0.009735	0.003794	0.002158	0.009072	0.018336	0.004713	0.007644	0.013727	0.012635	0.009225
92	101	QVYKQSHSAL	1160.61	3.97538	0.554137	0.505351	0.651168	0.375816	0.592052	0.79812	0.431041	0.588374	0.692613	4.0604	0.011602	0.014965	0.004902	0.002086	0.015504	0.008288	0.010382	0.019665	0.012248	0.034121
92	103	QVYKQSHSALTA	1332.69	4.02976	0.242726	0.482107	0.502138	0.271608	0.457401	0.548491	0.264626	0.481055	0.507206	5.49844	0.006698	0.005861	0.00784	0.003708	0.007678	0.010418	0.0025	0.003805	0.006525	0.023884
99	109	SALTAFQTEQI	1208.62	6.2273	2.77282	4.35198	4.95336	2.7278	4.34027	4.92189	2.78578	4.34785	4.87348	5.65588	0.005967	0.011699	0.012969	0.007502	0.005409	0.010755	0.008636	0.017826	0.012243	0.015296
102	118	TAFQTEQIQDSEHSGKM	1936.87	5.28154	4.10388	6.74892	7.35873	4.04789	6.44816	7.18546	4.01206	6.24336	6.89046	9.0078	0.016388	0.014845	0.003026	0.008219	0.013335	0.001479	0.012189	0.018734	0.016658	0.005688
102	120	TAFQTEQIQDSEHSGKMVA	2106.98	5.48081	5.79757	8.86466	9.44042	5.65271	8.41629	9.28275	5.82639	8.43816	9.21598	11.2675	0.004374	0.019446	0.003485	0.000546	0.004045	0.000873	0.003668	0.001332	0.006196	0.011632
102	132	TAFQTEQIQDSEHSGKMVAKRQFRIGDIAGE	3477.72	5.96391	8.7	14.6438	15.7839	8.60576	14.0921	15.186	8.80366	14.1045	15.1718	19.9758	0.010823	0.001387	0.009815	0.007649	0.007785	0.009472	0.01275	0.002523	0.009786	0.001373
102	136	TAFQTEQIQDSEHSGKMVAKRQFRIGDIAGEHTSF	3949.93	6.15001	8.97549	15.0595	16.5501	8.70007	14.7406	16.04	8.80638	14.648	15.8229	20.8567	0.015076	0.005509	0.027558	0.007824	0.01008	0.012598	0.004012	0.005899	0.010296	0.001994
119	132	VAKRQFRIGDIAGE	1559.87	5.72426	2.21274	4.95086	5.35406	2.2015	4.68998	5.13868	2.20545	4.60475	5.15349	7.99554	0.012681	0.025416	0.010797	0.019442	0.004936	0.004056	0.006394	0.015131	0.008622	0.003785
121	132	KRQFRIGDIAGE	1389.76	5.6325	1.12333	3.25988	3.60167	1.11977	3.14715	3.62674	1.16825	3.28889	3.59934	6.2006	0.007252	0.009246	0.020138	0.006633	0.000192	0.00016	0.000324	0.000712	0.001714	0.01408
121	136	KRQFRIGDIAGEHTSF	1861.97	6.07759	1.59055	4.48081	5.09523	1.65458	4.22195	4.86476	1.67045	4.06229	4.80944	8.00729	0.007973	0.013556	0.000348	0.001437	0.001662	0.005774	0.006558	0.030143	0.01131	0.012194
137	152	DKLPEGGRATYRGTAF	1738.89	5.29414	3.2316	4.37599	5.9133	3.17928	4.39546	5.59009	3.09023	4.33777	5.39613	9.11926	0.005665	0.00913	0.001774	0.002423	0.000965	0.012234	0.009907	0.006282	0.010969	0.019472
137	163	DKLPEGGRATYRGTAFGSDDAGGKLTY	2803.36	5.70732	4.9	6.63297	8.6728	4.62963	6.33455	8.32695	4.58842	6.42561	8.17666	15.3201	0.009382	0.017185	0.020738	0.013564	0.007611	0.002607	0.003307	0.021077	0.016165	0.022564
137	166	DKLPEGGRATYRGTAFGSDDAGGKLTYTID	3132.52	6.05132	5.00238	6.88275	9.01017	4.73853	6.48519	8.88217	4.65969	6.46969	8.70197	17.5336	0.001772	0.008387	0.023492	0.001351	0.021231	0.007736	0.006227	0.006847	0.010734	0.001083
151	175	AFGSDDAGGKLTYTIDFAAKQGNGK	2532.24	7.01414	2.87138	4.94185	6.50998	2.89221	4.85726	6.34286	2.67456	4.84677	6.39566	16.4505	0.066561	0.009108	0	0.000438	0.000509	0.004813	0.022446	0.011308	0.012553	0.676179
153	167	GSDDAGGKLTYTIDF	1559.72	7.87651	1.07905	1.5789	2.53808	1.05099	1.51845	2.57308	1.0622	1.54227	2.53731	7.70385	0.033385	0.003545	0.021621	0.019501	0.004703	0.005813	0.024256	0.012227	0.010809	0.017822
167	184	FAAKQGNGKIEHLKSPEL	1967.07	4.92748	1.81835	3.48584	4.03722	1.64522	3.48073	3.9706	1.8104	3.39883	3.98795	8.8301	0.010858	0.011156	0.004669	0.009607	0.00502	0.003978	0.007723	0.005789	0.009999	0.010196
168	184	AAKQGNGKIEHLKSPEL	1820	4.64528	1.22331	2.68595	3.11403	1.17913	2.66037	3.08135	1.23879	2.70335	3.05891	7.98873	0.011769	0.014258	0.007596	0.013453	0.003624	0.004765	0.006308	0.006558	0.00266	0.008181
185	190	NVDLAA	602.314	5.41096	0.574752	0.574527	0.574641	0.589718	0.571826	0.569531	0.558177	0.573027	0.587134	2.57206	0.000649	0.000186	6.55812e-05	0.009912	0.008147	0.013653	0.007543	0.001509	0.012595	0.000625
185	208	NVDLAAADIKPDGKRHAVISGSVL	2446.34	5.9901	2.89889	3.82541	4.99687	2.82171	3.79933	5.00111	2.89988	3.93034	4.97362	13.1206	0.006713	0.002697	0.030193	0.008385	0.002501	0.008253	0.006212	0.002523	0.004095	0.008231
189	208	AAADIKPDGKRHAVISGSVL	2005.12	5.06231	2.17222	3.1536	4.33856	2.05465	3.02007	4.19189	2.05176	3.05137	4.14032	10.2956	0.002978	0.010822	0.014606	0.001114	0.011518	0.001251	0.001452	0.009238	0.003977	0.003146
191	208	ADIKPDGKRHAVISGSVL	1863.04	4.99886	2.18366	2.53127	3.5168	2.03517	2.56081	3.47536	2.12676	2.66849	3.45757	8.63006	0.010406	0.009183	0.003652	0.006312	0.000865	0.006598	0.003332	0.002743	0.00216	0.017724
192	208	DIKPDGKRHAVISGSVL	1792.01	5.12301	2.06476	2.54517	3.76069	2.16274	2.78572	3.64798	2.05299	2.55088	3.40173	8.42448	0.015748	0.013696	0.003068	0.003306	0.006268	0.015102	0.01242	0.004082	0.008254	0.015323
209	228	YNQAEKGSYSLGIFGGKAQE	2147.04	6.89478	2.52111	4.36303	6.03867	2.50415	4.35603	5.81869	2.50432	4.24184	5.73494	11.9797	0.011491	0.013738	0.016213	0.004475	0.000556	0.003322	0.018068	0.005764	0.002352	0.011065
209	233	YNQAEKGSYSLGIFGGKAQEVAGSA	2532.24	6.99306	2.86234	4.5964	6.23795	2.69231	4.64852	6.33654	2.63437	4.61191	6.16511	16.1866	0.009825	0.011157	0.004071	0.002277	0.00688	0.007534	0.009902	0.010413	0.026843	0.007116
209	234	YNQAEKGSYSLGIFGGKAQEVAGSAE	2661.28	6.98412	2.89363	4.44847	6.18342	2.68322	4.61871	6.24025	2.66064	4.57887	6.09653	16.5702	0.006549	0.008122	0.013905	0.009671	0.000613	0.003581	0.009699	0.009972	0.000285	0.008297
229	246	VAGSAEVKTVNGIRHIGL	1821.03	6.05499	3.57154	4.49114	5.51617	3.57281	4.52691	5.46083	3.61968	4.46946	5.41148	10.8725	0.006251	0.024234	0.017573	0.012888	0.003699	0.005681	0.01522	0.013151	0.008806	0.008061
229	258	VAGSAEVKTVNGIRHIGLAAKQLEHHHHHH	3283.74	5.16741	4.62858	6.31806	6.99311	4.8542	6.23239	7.11372	4.61304	6.13952	7.0875	15.6107	0.01072	0.016322	0.010821	0.018788	0.005262	0.008713	0.01322	0.009273	0.015403	0.011299
234	246	EVKTVNGIRHIGL	1435.84	5.47695	2.57657	3.26852	4.32642	2.59843	3.20391	4.151	2.52539	3.19985	4.14701	7.04566	0.020659	0.0148	0.014783	0.000714	0.003241	0.004424	0.002124	0.01446	0.011031	0.014856
235	246	VKTVNGIRHIGL	1306.8	5.31265	2.25567	2.62127	3.21353	2.17156	2.5286	3.13107	2.12257	2.43948	3.05355	5.68569	0.012035	0.006182	0.01644	0.003677	0.00622	0.00607	0.003913	0.012707	0.006737	0.017725
235	258	VKTVNGIRHIGLAAKQLEHHHHHH	2769.5	4.03945	3.43886	4.40245	4.65428	3.07712	4.06035	4.56347	3.14918	4.01963	4.45928	10.3231	0.009212	0.023981	0.006504	0.019017	0.000344	0.001293	0.003179	0.016822	0.004108	0.001193
247	258	AAKQLEHHHHHH	1481.73	2.96413	1.23466	1.88448	1.95288	1.29063	1.67436	1.85266	1.24214	1.7003	1.80022	2.69149	0.005042	0.016262	0.010712	0.002935	0.004732	0.013901	0.015729	0.010967	0.015386	0.011426
