# Supplementary material for: Epitope Mapping of Human Polyclonal Antibodies to the fHbp Antigen of a Neisseria Meningitidis Vaccine by Hydrogen-Deuterium Exchange Mass Spectrometry (HDX-MS)
Source: Mol Cell Proteomics. 2024 Feb 9;23(3):100734. doi: 10.1016/j.mcpro.2024.100734 (PMC10959699; doi:10.1016/j.mcpro.2024.100734)
Supplement: Figures source file [file mmc3.xlsx]

## Sheet: Figure 1
No.	Sequence	Start	End	Modification		1:2 ratio	1:6 ratio	1:12 ratio	Annotation
1	VAADIGAGLADALTAPLDHKDKGLQS	3	28			0.3247	0.5692	0.8657	3-28	Peptide 3-28
2	VAADIGAGLADALTAPLDHKDKGLQSL	3	29			0.2501	0.6917	0.6812	3-29	Peptide 3-29
3	VAADIGAGLADALTAPLDHKDKGLQSLTL	3	31			0.4613	0.4862	0.5852	3-31	Peptide 3-31
4	LTLDQSVRKNEKLK	29	42			0.1833	0.0517	-0.0254	29-42	Peptide 29-42
5	AAQGAEKTYGNGDSLNTGKLKNDKVSRF	44	71			0.3339	0.6179	0.7108	44-71	Peptide 44-71
6	QVYKQSHSAL	92	101			0.1515	-0.1248	-0.0592	92-101	Peptide 92-101
7	KRQFRIGDIAGE	121	132			0.2113	0.1041	0.0601	121-132	Peptide 121-132
8	FAAKQGNGKIEHLKSPEL	167	184			0.1489	0.0008	0.0767	167-184	Peptide 167-184
9	AAKQGNGKIEHLKSPEL	168	184			0.0008	-0.335	-0.3054	168-184	Peptide 168-184
10	AAADIKPDGKRHAVISGSVL	189	208			-0.0466	-0.0491	-0.1655	189-208	Peptide 189-208
11	ADIKPDGKRHAVISGSVL	191	208			-0.0388	-0.2843	-0.3611	191-208	Peptide 191-208
12	VKTVNGIRHIGL	235	246			0.2679	0.3466	0.4665	235-246	Peptide 235-246

## Sheet: Figure 2 A
No.	Sequence	Start	End	Modification	15s	1min	10min	100min	24h	Annotation		Table 3: Confidence interval
1	VAADIGAGLADALTAPLDHKDKGLQS	3	28		0.6885	0.6572	0.4788	0.393	0.533	3-28	Peptide 3-28		No.	CI	CI * (-1)	Annotation
2	VAADIGAGLADALTAPLDHKDKGLQSL	3	29		0.7157	0.5234	0.4039	0.4838	0.4697	3-29	Peptide 3-29	Min	1	0.3	-0.3	3-28
3	VAADIGAGLADALTAPLDHKDKGLQSLTL	3	31		0.4502	0.5218	0.2431	0.2862	0.3895	3-31	Peptide 3-31	Max	27	0.3	-0.3	247-258
4	AADIGAGLADALTAPLDHKDKGLQSLTL	4	31		0.3129	0.5401	0.3152	0.3526	0.5335	4-31	Peptide 4-31
5	ADALTAPLDHKDKGLQS	12	28		0.2115	0.2242	0.1331	0.1636	0.146	12-28	Peptide 12-28	Table 4: Formatting axes
6	ADALTAPLDHKDKGLQSLTL	12	31		0.4458	0.6129	0.3457	0.3216	0.3799	12-31	Peptide 12-31	X axis	Min value	Max value
7	LTAPLDHKDKGLQS	15	28		0.0294	0.1144	0.1819	0.1607	0.1482	15-28	Peptide 15-28		0	27
8	LTLDQSVRKNEKLK	29	42		0.1138	0.1975	0.1358	0.1426	0.2096	29-42	Peptide 29-42	Y axis	Max ΔHDX	Y Max	Min ΔHDX	Y Max
9	SVRKNEKLKL	34	43		0.0711	0.0409	0.04	0.0784	0.1954	34-43	Peptide 34-43		0.7157	8	-0.1316	-1
10	AAQGAEKTYGNGDSLNTGKLKNDKVSRF	44	71		0.5457	0.5449	0.4051	0.3859	0.6331	44-71	Peptide 44-71
11	QVYKQSHSAL	92	101		0.0497	0.0188	0.0241	-0.0052	0.0758	92-101	Peptide 92-101
12	TAFQTEQIQDSEHSGKM	102	118		0.3903	0.2992	0.3354	0.2559	0.4754	102-118	Peptide 102-118
13	QTEQIQDSEHSGKM	105	118		0.3184	0.2398	0.2391	0.3951	0.2433	105-118	Peptide 105-118
14	VAKRQFRIGDIAGE	119	132		0.3909	0.2935	0.2186	0.2386	0.4474	119-132	Peptide 119-132
15	KRQFRIGDIAGE	121	132		0.2881	0.2674	0.1722	0.138	0.2865	121-132	Peptide 121-132
16	DKLPEGGRATYRGTAF	137	152		0.2763	0.1876	0.1995	0.1339	0.1269	137-152	Peptide 137-152
17	GSDDAGGKLTYTIDF	153	167		0.2287	0.1851	-0.0651	0.0259	0.0929	153-167	Peptide 153-167
18	FAAKQGNGKIEHLKSPEL	167	184		0.2191	0.1774	0.1523	0.1264	0.2277	167-184	Peptide 167-184
19	AAKQGNGKIEHLKSPEL	168	184		0.2545	0.2229	0.0952	0.0416	0.0915	168-184	Peptide 168-184
20	AAADIKPDGKRHAVISGSVL	189	208		0.0542	0.0504	0.0623	-0.0362	0.0221	189-208	Peptide 189-208
21	ADIKPDGKRHAVISGSVL	191	208		0.1706	0.0438	-0.0119	-0.1144	-0.0993	191-208	Peptide 191-208
22	YNQAEKGSYSLGIFGGKAQE	209	228		0.1213	0.0708	0.0081	0.1239	0.1811	209-228	Peptide 209-228
23	LGIFGGKAQEVAGSAEV	219	235		0.0725	0.1426	0.179	0.2937	0.0236	219-235	Peptide 219-235
24	EVKTVNGIRHIGL	234	246		0.2792	0.2925	0.2555	0.2986	0.3708	234-246	Peptide 234-246
25	VKTVNGIRHIGL	235	246		0.3165	0.2951	0.1852	0.2551	0.2663	235-246	Peptide 235-246
26	VKTVNGIRHIGLAAKQLEHHHHHH	235	258		0.2087	0.1154	0.1606	-0.097	0.1743	235-258	Peptide 235-258
27	AAKQLEHHHHHH	247	258		0.0323	0.0514	-0.0114	-0.1316	0.1001	247-258	Peptide 247-258

## Sheet: Figure 2 B
No.	Sequence	Start	End	Modification	15s	1min	10min	100min	24h	Annotation		Table 3: Confidence interval
1	VAADIGAGLADALTAPLDHKDKGLQS	3	28		0.6114	0.695	0.4156	0.4896	0.5445	3-28	Peptide 3-28		No.	CI	CI * (-1)	Annotation
2	VAADIGAGLADALTAPLDHKDKGLQSL	3	29		0.4235	0.7102	0.4089	0.5169	0.7324	3-29	Peptide 3-29	Min	1	0.4	-0.4	3-28
3	VAADIGAGLADALTAPLDHKDKGLQSLTL	3	31		0.3972	0.6573	0.2853	0.4209	0.478	3-31	Peptide 3-31	Max	27	0.4	-0.4	247-258
4	AADIGAGLADALTAPLDHKDKGLQSLTL	4	31		0.3835	0.4626	0.4107	0.4473	0.5278	4-31	Peptide 4-31
5	ADALTAPLDHKDKGLQS	12	28		0.0806	0.1277	0.1787	0.2634	0.1581	12-28	Peptide 12-28	Table 4: Formatting axes
6	ADALTAPLDHKDKGLQSLTL	12	31		0.4977	0.5938	0.2479	0.3282	0.372	12-31	Peptide 12-31	X axis	Min value	Max value
7	LTAPLDHKDKGLQS	15	28		0.1849	0.3035	0.1518	0.0663	0.1769	15-28	Peptide 15-28		0	27
8	LTLDQSVRKNEKLK	29	42		0.1028	0.1311	0.1073	0.1045	0.2961	29-42	Peptide 29-42	Y axis	Max ΔHDX	Y Max	Min ΔHDX	Y Max
9	SVRKNEKLKL	34	43		0.0709	0.0407	0.0474	0.1285	0.3077	34-43	Peptide 34-43		0.8601	8	-0.1443	-1
10	AAQGAEKTYGNGDSLNTGKLKNDKVSRF	44	71		0.2924	0.5775	0.4291	0.5431	0.8601	44-71	Peptide 44-71
11	QVYKQSHSAL	92	101		-0.0096	0.0173	0.0046	0.0408	0.1953	92-101	Peptide 92-101
12	TAFQTEQIQDSEHSGKM	102	118		0.2515	0.4432	0.3353	0.4346	0.5848	102-118	Peptide 102-118
13	QTEQIQDSEHSGKM	105	118		0.1963	0.1734	0.2116	0.2297	0.2073	105-118	Peptide 105-118
14	VAKRQFRIGDIAGE	119	132		0.1388	0.3188	0.2212	0.1719	0.3233	119-132	Peptide 119-132
15	KRQFRIGDIAGE	121	132		0.1998	0.253	0.1475	0.2001	0.305	121-132	Peptide 121-132
16	DKLPEGGRATYRGTAF	137	152		0.2264	0.2061	0.0968	0.0512	0.1292	137-152	Peptide 137-152
17	GSDDAGGKLTYTIDF	153	167		0.1808	0.1466	-0.0044	0.0757	-0.0815	153-167	Peptide 153-167
18	FAAKQGNGKIEHLKSPEL	167	184		0.158	0.1064	0.1591	0.0854	0.2699	167-184	Peptide 167-184
19	AAKQGNGKIEHLKSPEL	168	184		0.2182	0.1395	0.0953	0.094	0.1172	168-184	Peptide 168-184
20	AAADIKPDGKRHAVISGSVL	189	208		0.0866	0.0682	0.0403	0.0715	0.0684	189-208	Peptide 189-208
21	ADIKPDGKRHAVISGSVL	191	208		0.0744	0.0564	-0.0036	-0.1185	-0.1063	191-208	Peptide 191-208
22	YNQAEKGSYSLGIFGGKAQE	209	228		0.187	0.2055	0.1832	0.0638	0.222	209-228	Peptide 209-228
23	LGIFGGKAQEVAGSAEV	219	235		0.151	0.1416	0.2174	0.1139	0.3198	219-235	Peptide 219-235
24	EVKTVNGIRHIGL	234	246		0.2248	0.1872	0.1939	0.2842	0.5344	234-246	Peptide 234-246
25	VKTVNGIRHIGL	235	246		0.2203	0.2589	0.2328	0.2456	0.3036	235-246	Peptide 235-246
26	VKTVNGIRHIGLAAKQLEHHHHHH	235	258		0.1061	0.1	0.2125	0.1641	0.2746	235-258	Peptide 235-258
27	AAKQLEHHHHHH	247	258		0.0323	-0.0161	-0.031	-0.1438	-0.1443	247-258	Peptide 247-258

## Sheet: Figure 3 A
No.	Sequence	Start	End	Modification	Urea	NaCl			PBS	Annotation		Table 3: Confidence interval
1	VAADIGAGLADALTAPLDHKDKGLQS	3	28		0.491159	0.446789			0.46285	3-28	Peptide 3-28		No.	CI	CI * (-1)	Annotation
2	VAADIGAGLADALTAPLDHKDKGLQSL	3	29		0.454292	0.462425			0.602473	3-29	Peptide 3-29	Min	1	0.3	-0.3	3-28
3	VAADIGAGLADALTAPLDHKDKGLQSLTL	3	31		0.779886	0.658936			0.749186	3-31	Peptide 3-31	Max	37	0.3	-0.3	235-258
4	VAADIGAGLADALTAPLDHKDKGLQSLTLDQSVRKNEKLKL	3	43		0.629715	0.765675			0.707912	3-43	Peptide 3-43
5	AADIGAGLADALTAPLDHKDKGLQSLTL	4	31		0.596059	0.644975			0.630278	4-31	Peptide 4-31	Table 4: Formatting axes
6	ADALTAPLDHKDKGLQSLTL	12	31		0.452179	0.560474			0.647367	12-31	Peptide 12-31	X axis	Min value	Max value
7	LTLDQSVRKNEKLK	29	42		0.20406	0.029742			0.181042	29-42	Peptide 29-42		0	37
8	LTLDQSVRKNEKLKL	29	43		0.413592	0.254003			0.337982	29-43	Peptide 29-43	Y axis	Max ΔHDX	Y Max	Min ΔHDX	Y Max
9	DQSVRKNEKLKL	32	43		0.281045	0.320518			0.275289	32-43	Peptide 32-43		1.05874	8	-0.064064	-1
10	DQSVRKNEKLKLAAQGAEKTYGNGDSLNTGKLKNDKVSRF	32	71		0.93579	1.05874			1.02935	32-71	Peptide 32-71
11	AAQGAEKTYGNGDSLNTGKLKNDKVSRF	44	71		0.908075	0.941729			1.00564	44-71	Peptide 44-71
12	AAQGAEKTYGNGDSLNTGKLKNDKVSRFDF	44	73		0.702343	0.78248			0.887574	44-73	Peptide 44-73
13	DFIRQIEVDGQL	72	83		0.15493	-0.038895			0.016173	72-83	Peptide 72-83
14	IRQIEVDGQL	74	83		0.020205	-0.040511			0.08744	74-83	Peptide 74-83
15	IEVDGQL	77	83		-0.034454	-0.015345			-0.024768	77-83	Peptide 77-83
16	ITLESGEF	84	91		0.153352	0.082647			0.271038	84-91	Peptide 84-91
17	ITLESGEFQVYKQSHSAL	84	101		0.041097	0.044455			0.073699	84-101	Peptide 84-101
18	FQVYKQSHSAL	91	101		0.521554	0.35543			0.391557	91-101	Peptide 91-101
19	QVYKQSHSAL	92	101		0.257786	0.318652			0.303001	92-101	Peptide 92-101
20	TAFQTEQIQDSEHSGKM	102	118		0.827108	0.859995			0.828003	102-118	Peptide 102-118
21	TAFQTEQIQDSEHSGKMVA	102	120		0.542257	0.535121			0.760468	102-120	Peptide 102-120
22	VAKRQFRIGDIAGE	119	132		0.524471	0.581968			0.68074	119-132	Peptide 119-132
23	KRQFRIGDIAGE	121	132		0.390393	0.425431			0.386995	121-132	Peptide 121-132
24	KRQFRIGDIAGEHTSF	121	136		0.011638	0.027413			0.050396	121-136	Peptide 121-136
25	DKLPEGGRATYRGTAF	137	152		0.018498	0.04181			0.002487	137-152	Peptide 137-152
26	GSDDAGGKLTYTIDF	153	167		0.108743	0.064018			0.077488	153-167	Peptide 153-167
27	FAAKQGNGKIEHLKSPEL	167	184		0.260036	0.135441			0.336599	167-184	Peptide 167-184
28	AAKQGNGKIEHLKSPEL	168	184		0.46842	0.417323			0.49458	168-184	Peptide 168-184
29	NVDLAA	185	190		-0.005082	-0.034036			-0.003958	185-190	Peptide 185-190
30	AAADIKPDGKRHAVISGSVL	189	208		0.088015	0.125715			0.273009	189-208	Peptide 189-208
31	ADIKPDGKRHAVISGSVL	191	208		0.129525	0.229245			0.174995	191-208	Peptide 191-208
32	YNQAEKGSYSLGIFGGKAQE	209	228		-0.064064	-0.02149			0.217648	209-228	Peptide 209-228
33	YNQAEKGSYSLGIFGGKAQEVAGSA	209	233		0.072965	0.266503			0.151521	209-233	Peptide 209-233
34	YNQAEKGSYSLGIFGGKAQEVAGSAE	209	234		0.061055	0.0101			0.041669	209-234	Peptide 209-234
35	VAGSAEVKTVNGIRHIGLAAKQLEHHHHHH	229	258		0.083872	-0.062318			0.086673	229-258	Peptide 229-258
36	VKTVNGIRHIGL	235	246		0.247361	0.185401			0.265053	235-246	Peptide 235-246
37	VKTVNGIRHIGLAAKQLEHHHHHH	235	258		0.46522	0.246513			0.584769	235-258	Peptide 235-258

## Sheet: Figure 4A
No.	Sequence	Start	End	Modification		1:2 ratio	1:5 ratio			Annotation		Table 3: Confidence interval
1	VAADIGAGLADALTAPLDHKDKGLQS	3	28			0.537492	0.606168			3-28	Peptide 3-28		No.	CI	CI * (-1)	Annotation
2	VAADIGAGLADALTAPLDHKDKGLQSL	3	29			0.507272	0.504243			3-29	Peptide 3-29	Min	1	0.3	-0.3	3-28
3	VAADIGAGLADALTAPLDHKDKGLQSLTL	3	31			0.816186	0.890841			3-31	Peptide 3-31	Max	50	0.3	-0.3	247-258
4	VAADIGAGLADALTAPLDHKDKGLQSLTLDQSVRKNEKLKL	3	43			0.64564	1.31157			3-43	Peptide 3-43
5	AADIGAGLADALTAPLDHKDKGLQSLTL	4	31			0.471849	0.577027			4-31	Peptide 4-31	Table 4: Formatting axes
6	ADALTAPLDHKDKGLQSLTL	12	31			0.310059	0.24656			12-31	Peptide 12-31	X axis	Min value	Max value
7	LTAPLDHKDKGLQSLTL	15	31			0.125712	0.151889			15-31	Peptide 15-31		0	50
8	LTLDQSVRKNEKLK	29	42			0.136521	0.06571			29-42	Peptide 29-42	Y axis	Max ΔHDX	Y Max	Min ΔHDX	Y Max
9	LTLDQSVRKNEKLKL	29	43			-0.056525	-0.10272			29-43	Peptide 29-43		1.31157	8	-0.240544	-1
10	DQSVRKNEKLKL	32	43			0.125539	-0.032282			32-43	Peptide 32-43
11	DQSVRKNEKLKLAAQGAEKTYGNGDSLNTGKLKNDKVSRF	32	71			0.143951	0.79572			32-71	Peptide 32-71
12	AAQGAEKTYGNGDSLNTGKLKNDKVSRF	44	71			0.495806	0.500867			44-71	Peptide 44-71
13	AAQGAEKTYGNGDSLNTGKLKNDKVSRFDF	44	73			0.871689	0.594853			44-73	Peptide 44-73
14	DFIRQIEVDGQL	72	83			-0.033465	-0.009027			72-83	Peptide 72-83
15	IRQIEVDGQL	74	83			0.112634	-0.009004			74-83	Peptide 74-83
16	IEVDGQL	77	83			-0.010798	-0.041519			77-83	Peptide 77-83
17	ITLESGEF	84	91			0.042579	0.045202			84-91	Peptide 84-91
18	ITLESGEFQVYKQSHSAL	84	101			0.06698	0.111908			84-101	Peptide 84-101
19	FQVYKQSHSAL	91	101			-0.099236	-0.024911			91-101	Peptide 91-101
20	QVYKQSHSAL	92	101			-0.086701	-0.083023			92-101	Peptide 92-101
21	QVYKQSHSALTA	92	103			0.024706	0.001052			92-103	Peptide 92-103
22	SALTAFQTEQI	99	109			0.01171	0.004126			99-109	Peptide 99-109
23	TAFQTEQIQDSEHSGKM	102	118			0.30076	0.505557			102-118	Peptide 102-118
24	TAFQTEQIQDSEHSGKMVA	102	120			0.448367	0.426492			102-120	Peptide 102-120
25	TAFQTEQIQDSEHSGKMVAKRQFRIGDIAGE	102	132			0.551691	0.539244			102-132	Peptide 102-132
26	TAFQTEQIQDSEHSGKMVAKRQFRIGDIAGEHTSF	102	136			0.31889	0.41151			102-136	Peptide 102-136
27	VAKRQFRIGDIAGE	119	132			0.260873	0.346107			119-132	Peptide 119-132
28	KRQFRIGDIAGE	121	132			0.112727	-0.029018			121-132	Peptide 121-132
29	KRQFRIGDIAGEHTSF	121	136			0.258865	0.418518			121-136	Peptide 121-136
30	DKLPEGGRATYRGTAF	137	152			-0.019475	0.038217			137-152	Peptide 137-152
31	DKLPEGGRATYRGTAFGSDDAGGKLTY	137	163			0.298417	0.207354			137-163	Peptide 137-163
32	DKLPEGGRATYRGTAFGSDDAGGKLTYTID	137	166			0.397563	0.413058			137-166	Peptide 137-166
33	AFGSDDAGGKLTYTIDFAAKQGNGK	151	175			0.084589	0.095084			151-175	Peptide 151-175
34	GSDDAGGKLTYTIDF	153	167			0.060448	0.036628			153-167	Peptide 153-167
35	FAAKQGNGKIEHLKSPEL	167	184			0.005107	0.087012			167-184	Peptide 167-184
36	AAKQGNGKIEHLKSPEL	168	184			0.025579	-0.017401			168-184	Peptide 168-184
37	NVDLAA	185	190			0.002701	0.0015			185-190	Peptide 185-190
38	NVDLAAADIKPDGKRHAVISGSVL	185	208			0.026076	-0.104928			185-208	Peptide 185-208
39	AAADIKPDGKRHAVISGSVL	189	208			0.133522	0.102222			189-208	Peptide 189-208
40	ADIKPDGKRHAVISGSVL	191	208			-0.029543	-0.137221			191-208	Peptide 191-208
41	DIKPDGKRHAVISGSVL	192	208			-0.240544	-0.005701			192-208	Peptide 192-208
42	YNQAEKGSYSLGIFGGKAQE	209	228			0.007007	0.121189			209-228	Peptide 209-228
43	YNQAEKGSYSLGIFGGKAQEVAGSA	209	233			-0.05212	-0.015511			209-233	Peptide 209-233
44	YNQAEKGSYSLGIFGGKAQEVAGSAE	209	234			-0.170236	-0.130394			209-234	Peptide 209-234
45	VAGSAEVKTVNGIRHIGL	229	246			-0.035768	0.021678			229-246	Peptide 229-246
46	VAGSAEVKTVNGIRHIGLAAKQLEHHHHHH	229	258			0.08567	0.178542			229-258	Peptide 229-258
47	EVKTVNGIRHIGL	234	246			0.064608	0.068665			234-246	Peptide 234-246
48	VKTVNGIRHIGL	235	246			0.092669	0.181785			235-246	Peptide 235-246
49	VKTVNGIRHIGLAAKQLEHHHHHH	235	258			0.342101	0.382826			235-258	Peptide 235-258
50	AAKQLEHHHHHH	247	258			0.210117	0.184176			247-258	Peptide 247-258

## Sheet: Figure S3 (suppl)
					Difference																		fHbp with urea								fHbp without urea
No.	Sequence	Start	End	Modification	15s	1min	10min	100min	24h	Annotation		Table 3: Confidence interval											15s	1min	10min	100min	24h		Annotation		15s	1min	10min	100min	24h
1	VAADIGAGLADALTAPLDHKDKGLQS	3	28		0.299805	0.701158	0.335853	0.120305	0.080009	3-28	Peptide 3-28		No.	CI	CI * (-1)	Annotation							8.16887	10.4359	13.1209	13.5348	13.7873		3-28		7.86906	9.73473	12.785	13.4144	13.7073
2	VAADIGAGLADALTAPLDHKDKGLQSL	3	29		0.158379	0.786418	0.383797	0.12971	0.089706	3-29	Peptide 3-29	Min	1	0.4	-0.4	3-28							7.78038	10.1387	12.8615	13.5761	14.3062		3-29		7.622	9.35226	12.4777	13.4464	14.2165
3	VAADIGAGLADALTAPLDHKDKGLQSLTL	3	31		0.394723	0.702061	0.359196	0.152856	0.185004	3-31	Peptide 3-31	Max	27	0.4	-0.4	247-258							8.24359	10.8515	13.7969	14.5069	15.4776		3-31		7.84887	10.1494	13.4377	14.3541	15.2926
4	AADIGAGLADALTAPLDHKDKGLQSLTL	4	31		0.460979	0.677573	0.368947	0.138503	0.131152	4-31	Peptide 4-31												7.31836	10.0332	12.8987	13.589	14.5219		4-31		6.85738	9.35563	12.5297	13.4505	14.3907
5	ADALTAPLDHKDKGLQS	12	28		0.131242	0.345368	0.239947	0.072287	-0.020072	12-28	Peptide 12-28	Table 4: Formatting axes											3.59779	4.86846	6.85769	7.38826	7.50954		12-28		3.46655	4.5231	6.61775	7.31597	7.52961
6	ADALTAPLDHKDKGLQSLTL	12	31		0.317636	0.477469	0.192511	-0.006838	0.151578	12-31	Peptide 12-31	X axis	Min value	Max value									4.00995	5.53423	7.4721	8.19229	9.08642		12-31		3.69231	5.05676	7.27959	8.19913	8.93484
7	LTAPLDHKDKGLQS	15	28		0.244694	0.141856	0.111638	-0.001128	-0.023981	15-28	Peptide 15-28		0	27									3.1451	3.76676	4.59298	5.05732	5.206		15-28		2.9004	3.6249	4.48134	5.05845	5.22998
8	LTLDQSVRKNEKLK	29	42		0.060869	-0.030696	0.023217	0.148814	0.236956	29-42	Peptide 29-42	Y axis	Max ΔHDX	Y Max	Min ΔHDX	Y Max							1.25647	1.3046	1.48833	2.77472	4.82998		29-42		1.1956	1.33529	1.46511	2.62591	4.59303
9	SVRKNEKLKL	34	43		0.021148	0.037388	0.027201	0.094198	0.126433	34-43	Peptide 34-43		0.786418	8	-0.118582	-1							0.637709	0.620816	0.696079	1.08521	1.78677		34-43		0.616561	0.583428	0.668878	0.991009	1.66034
10	AAQGAEKTYGNGDSLNTGKLKNDKVSRF	44	71		0.10147	0.410465	0.383668	0.39223	0.736425	44-71	Peptide 44-71												3.32448	5.14021	8.11443	10.0162	12.7859		44-71		3.22301	4.72975	7.73076	9.62401	12.0495
11	QVYKQSHSAL	92	101		0.002701	0.02775	0.027447	0.089034	0.156042	92-101	Peptide 92-101												0.189012	0.244077	0.359027	0.484556	0.724136		92-101		0.186311	0.216327	0.33158	0.395522	0.568094
12	TAFQTEQIQDSEHSGKM	102	118		0.177046	0.137116	0.387942	0.389528	0.235147	102-118	Peptide 102-118												3.05651	3.90297	5.17942	6.88558	7.66855		102-118		2.87946	3.76585	4.79148	6.49605	7.4334
13	QTEQIQDSEHSGKM	105	118		0.001208	0.030678	0.243613	0.084745	0.106568	105-118	Peptide 105-118												3.04034	3.65554	4.70415	6.15841	6.62172		105-118		3.03914	3.62487	4.46054	6.07367	6.51515
14	VAKRQFRIGDIAGE	119	132		-0.043268	0.073413	0.187415	0.053562	0.105685	119-132	Peptide 119-132												1.74649	2.36211	3.91756	5.35312	5.76921		119-132		1.78976	2.2887	3.73014	5.29955	5.66352
15	KRQFRIGDIAGE	121	132		-0.019651	-4.7e-05	0.080482	0.04177	0.013556	121-132	Peptide 121-132												1.21491	1.54516	2.72468	3.88496	4.28529		121-132		1.23456	1.54521	2.6442	3.84319	4.27173
16	DKLPEGGRATYRGTAF	137	152		-0.054392	-0.026194	-0.041738	-0.034256	0.000681	137-152	Peptide 137-152												2.70968	3.30132	3.8099	4.6567	5.66904		137-152		2.76407	3.32752	3.85164	4.69096	5.66835
17	GSDDAGGKLTYTIDF	153	167		-0.048716	0.028458	-0.004586	-0.020733	-0.014068	153-167	Peptide 153-167												1.10146	1.26038	1.59334	1.88582	2.69523		153-167		1.15018	1.23192	1.59793	1.90655	2.7093
18	FAAKQGNGKIEHLKSPEL	167	184		0.020531	0.033456	0.116982	-0.031285	0.064823	167-184	Peptide 167-184												1.03115	1.58822	2.88854	3.6488	4.28499		167-184		1.01062	1.55477	2.77155	3.68008	4.22016
19	AAKQGNGKIEHLKSPEL	168	184		0.137231	0.12691	0.217456	0.106951	0.133784	168-184	Peptide 168-184												0.861105	1.19403	2.12508	2.88646	3.37037		168-184		0.723874	1.06712	1.90762	2.77951	3.23658
20	AAADIKPDGKRHAVISGSVL	189	208		0.09752	0.10874	0.098321	0.122242	0.104577	189-208	Peptide 189-208												1.27994	1.95278	3.04446	3.5537	4.24557		189-208		1.18242	1.84404	2.94614	3.43146	4.14099
21	ADIKPDGKRHAVISGSVL	191	208		0.022255	0.082761	0.046801	0.029594	0.049352	191-208	Peptide 191-208												1.24725	1.83163	2.66422	2.94507	3.52264		191-208		1.225	1.74886	2.61741	2.91548	3.47329
22	YNQAEKGSYSLGIFGGKAQE	209	228		-0.006957	0.008226	0.069969	0.003848	0.076934	209-228	Peptide 209-228												2.40462	2.9528	3.52748	4.83387	6.64707		209-228		2.41158	2.94457	3.45751	4.83002	6.57014
23	LGIFGGKAQEVAGSAEV	219	235		0.229721	0.126579	0.115449	0.054964	0.120388	219-235	Peptide 219-235												1.15081	1.63965	2.2659	2.4822	2.95829		219-235		0.921092	1.51307	2.15045	2.42724	2.8379
24	EVKTVNGIRHIGL	234	246		0.041909	-0.009197	-0.003589	0.085101	0.057188	234-246	Peptide 234-246												2.86989	3.08332	3.19053	3.53415	4.40449		234-246		2.82798	3.09251	3.19412	3.44904	4.34731
25	VKTVNGIRHIGL	235	246		-0.035993	-0.013958	0.043621	0.040992	0.127775	235-246	Peptide 235-246												2.48487	2.63363	2.72419	2.77783	3.15579		235-246		2.52086	2.64758	2.68057	2.73684	3.02801
26	VKTVNGIRHIGLAAKQLEHHHHHH	235	258		-0.075933	-0.022795	0.069905	0.231931	0.031171	235-258	Peptide 235-258												3.23097	3.34002	3.59225	3.91843	4.45575		235-258		3.3069	3.36281	3.52235	3.6865	4.42458
27	AAKQLEHHHHHH	247	258		0.007755	-0.033523	0.025393	0.092508	-0.118582	247-258	Peptide 247-258												1.32648	1.2881	1.41137	1.66962	1.82961		247-258		1.31872	1.32162	1.38598	1.57711	1.94819
